# Supplementary material for: Regulation of Juvenile Hormone on Summer Diapause of Geleruca daurica and Its Pathway Analysis
Source: Insects. 2021 Mar 11;12(3):237. doi: 10.3390/insects12030237 (PMC8000908; doi:10.3390/insects12030237)
Supplement: Supplementary file 1 [file insects-12-00237-s001.zip]

Archive with 7 entries (6 files):
- insects-1110083-suppl-update/
- insects-1110083-suppl-update/Fig. S1.jpg
- insects-1110083-suppl-update/Table S1.docx
- insects-1110083-suppl-update/Table S2.docx
- insects-1110083-suppl-update/Table S3.docx
- insects-1110083-suppl-update/Table S4.docx
- insects-1110083-suppl-update/Table S5 .docx
